# Supplementary material for: Maternal Inheritance of a Single Somatic Animal Cell Displayed by the Bacteriocyte in the Whitefly Bemisia tabaci
Source: Curr Biol. 2018 Feb 5;28(3):459–465.e3. doi: 10.1016/j.cub.2017.12.041 (PMC5807091; doi:10.1016/j.cub.2017.12.041)
Supplement: Data S1. Microsatellite Profiles of Bacteriocytes and Heads of Whiteflies, Related to Figure 1 — S1A. From different adult female whiteflies for ten microsatellite markers. S1B. From the same adult female whiteflies for five microsatellite markers, B, bacteriocyte; H, head. The minor peaks ahead of the main peak indicate contamination by other body of insects during dissection or stutter, so they are omitted. [file mmc2.xlsx]

## Sheet: A. Gentyping different insects
	Bacteriocytes					Heads
Dyes and markers	Samples	Alleles			Dyes and markers	Samples	Alleles
FAM		AL #1	No. of genotypes		FAM		AL #1	AL #2	No. of genotypes
WF1B11	B1	153	1		WF1B11	H1	136	153	6
	B2	153				H2	153	163
	B3	153				H3	147	153
	B4	153				H4	153	153
	B5	153				H5	136	147
	B6	153				H6	147	153
	B7	153				H7	147	168
	B8	153				H8	136	153
	B9	153				H9	153	163
	B10	153				H10	147	153
FAM		AL #1	No. of genotypes		FAM		AL #1	AL #2	No. of genotypes
WF2H06	B1	171	1		WF2H06	H1	171	171	6
	B2	171				H2	171	175
	B3	171				H3	171	188
	B4	171				H4	188	188
	B5	171				H5	171	192
	B6	171				H6	179	188
	B7	171				H7	179	188
	B8	171				H8	171	171
	B9	171				H9	171	175
	B10	171				H10	171	188
PET		AL #1	No. of genotypes		PET		AL #1		No. of genotypes
WF2A02	B1	155	1		WF2A02	H1	155	155	1
	B2	155				H2	155	155
	B3	155				H3	155	155
	B4	155				H4	155	155
	B5	155				H5	155	155
	B6	155				H6	155	155
	B7	155				H7	155	155
	B8	155				H8	155	155
	B9	155				H9	155	155
	B10	155				H10	155	155
PET		AL #1	No. of genotypes		PET		AL #1	AL #2	No. of genotypes
WF1D04	B1	157	1		WF1D04	H1	149	157	4
	B2	157				H2	153	157
	B3	157				H3	157	157
	B4	157				H4	140	140
	B5	157				H5	157	157
	B6	157				H6	149	157
	B7	157				H7	124	124
	B8	157				H8	149	157
	B9	157				H9	153	157
	B10	157				H10	157	157
NED		AL #1	No. of genotypes		NED		AL #1		No. of genotypes
WF1G03	B1	158	1		WF1G03	H1	158	158	1
	B2	158				H2	158	158
	B3	158				H3	158	158
	B4	158				H4	158	158
	B5	158				H5	158	158
	B6	158				H6	158	158
	B7	158				H7	158	158
	B8	158				H8	158	158
	B9	158				H9	158	158
	B10	158				H10	158	158
NED		AL #1	No. of genotypes		NED		AL #1	AL #2	No. of genotypes
WF2C01	B1	180	1		WF2C01	H1	167	188	6
	B2	180				H2	150	188
	B3	180				H3	159	180
	B4	180				H4	150	180
	B5	180				H5	180	184
	B6	180				H6	180	180
	B7	180				H7	150	150
	B8	180				H8	167	188
	B9	180				H9	150	188
	B10	180				H10	159	180
VIC		AL #1	No. of genotypes		VIC		AL #1	AL #2	No. of genotypes
WF2A05	B1	155	1		WF2A05	H1	155	155	2
	B2	155				H2	155	155
	B3	155				H3	155	155
	B4	155				H4	147	155
	B5	155				H5	155	155
	B6	155				H6	155	155
	B7	155				H7	155	155
	B8	155				H8	155	155
	B9	155				H9	155	155
	B10	155				H10	155	155
VIC		AL #1	No. of genotypes		VIC		AL #1	AL #2	No. of genotypes
WF2E11	B1	264	1		WF2E11	H1	260	264	4
	B2	264				H2	260	264
	B3	264				H3	260	264
	B4	264				H4	256	256
	B5	264				H5	264	264
	B6	264				H6	256	264
	B7	264				H7	260	264
	B8	264				H8	260	264
	B9	264				H9	260	264
	B10	264				H10	260	264
VIC		AL #1	No. of genotypes		VIC		AL #1	AL #2	No. of genotypes
BtIs1.11	B1	119	1		BtIs1.11	H1	119	133	1
	B2	119				H2	119	133
	B3	119				H3	119	133
	B4	119				H4	119	133
	B5	119				H5	119	133
	B6	119				H6	119	133
	B7	119				H7	119	133
	B8	119				H8	119	133
	B9	119				H9	119	133
	B10	119				H10	119	133
VIC		AL #1	No. of genotypes		VIC		AL #1	AL #2	No. of genotypes
BtIs1.1	B1	247	1		BtIs1.1	H1	247	247	1
	B2	247				H2	247	247
	B3	247				H3	247	247
	B4	247				H4	247	247
	B5	247				H5	247	247
	B6	247				H6	247	247
	B7	247				H7	247	247
	B8	247				H8	247	247
	B9	247				H9	247	247
	B10	247				H10	247	247
Data S1. Microsatellite profiles of bacteriocytes and heads of whiteflies. Data S1A. From different adult female
whiteflies for ten microsatellite markers (Related to Figure 1).
B, bacteriocyte; H, head. The minor peaks ahead of the main peak indicate contamination by other body of insects during
dissection or stutter, so they are omitted.

## Sheet: B. Gentyping for same insects
		Alleles				Alleles						Alleles				Alleles				Alleles
Female ID	WF2C01	AL #1	AL #2		WF2H06	AL #1	AL #2	AL #3	AL #4		WF1B11	AL #1	AL #2		WF1D04	AL #1	AL #2		WF2E11	AL #1	AL #2
a	F0 ♀ B	180	184		F0 ♀ B	171	179	188	192		F0 ♀ B	153	163		F0 ♀ B	157			F0 ♀ B	264
	F0♀ H	167	180		F0♀ H	188	188				F0♀ H	147	153		F0♀ H	157	157		F0♀ H	256	260
b	F0 ♀ B	180	184		F0 ♀ B	171	179	188	192		F0 ♀ B	153	163		F0 ♀ B	157			F0 ♀ B	264
	F0♀ H	167	180		F0♀ H	171	188				F0♀ H	153	153		F0♀ H	140	140		F0♀ H	256	264
c	F0 ♀ B	180	184		F0 ♀ B	171	179	188	192		F0 ♀ B	153	163		F0 ♀ B	157			F0 ♀ B	264
	F0♀ H	150	188		F0♀ H	171	179				F0♀ H	147	153		F0♀ H	157	157		F0♀ H	264	264
d	F0 ♀ B	180	184		F0 ♀ B	171	179	188	192		F0 ♀ B	153	163		F0 ♀ B	157			F0 ♀ B	264
	F0♀ H	180	180		F0♀ H	171	188				F0♀ H	147	153		F0♀ H	157	157		F0♀ H	264	264
e	F0 ♀ B	180	184		F0 ♀ B	171	179	188	192		F0 ♀ B	153	163		F0 ♀ B	157			F0 ♀ B	264
	F0♀ H	159	180		F0♀ H	171	179				F0♀ H	153	153		F0♀ H	140	157		F0♀ H	260	264
f	F0 ♀ B	180	184		F0 ♀ B	171	179	188	192		F0 ♀ B	153	163		F0 ♀ B	157			F0 ♀ B	264
	F0♀ H	167	167		F0♀ H	171	179				F0♀ H	153	153		F0♀ H	124	157		F0♀ H	260	264
g
	F0 ♀ B	180	184		F0 ♀ B	171	179	188	192		F0 ♀ B	153	163		F0 ♀ B	157			F0 ♀ B	264
	F0♀ H	180	180		F0♀ H	171	192				F0♀ H	147	153		F0♀ H	140	157		F0♀ H	248	264
	No. of genotypes in B			1	No. of genotypes in B					1	No. of genotypes in B			1	No. of genotypes in B			1	No. of genotypes in B			1
	No. of genotypes in H			5	No. of genotypes in H					4	No. of genotypes in H			2	No. of genotypes in H			4	No. of genotypes in H			5
Data S1. Microsatellite profiles of bacteriocytes and heads of whiteflies. Data S1B. From the same adult female whiteflies for five microsatellite markers (Related to Figure 1).
B, bacteriocyte; H, head. The minor peaks ahead of the main peak indicate contamination by other body of insects during dissection or stutter, so they are omitted.
