# Supplementary material for: Maternal Inheritance of a Single Somatic Animal Cell Displayed by the Bacteriocyte in the Whitefly Bemisia tabaci
Source: Curr Biol. 2018 Feb 5;28(3):459–465.e3. doi: 10.1016/j.cub.2017.12.041 (PMC5807091; doi:10.1016/j.cub.2017.12.041)
Supplement: Data S2. Microsatellite Profiles in Ten Cross Experiments (A–J) over Three Generations (F0, F1, and F2) for Five Microsatellite Markers, Related to Figure 2 — B: bacteriocyte of female; H: head of female; M: head of male. The minor peaks ahead of the main peak are interpreted either as stutter or as contamination by other body tissues during dissection, and they are omitted. [file mmc3.xlsx]

## Sheet: Microsatellite profiles
	F0	Alleles			F1	Alleles			F2	Alleles
Cross ID	WF2C01	AL #1	AL #2		WF2C01	AL #1	AL #2		WF2C01	AL #1	AL #2
A	a F0 ♀ B	180	184		a F1 ♀ B	180	184		ab F2 ♀ B	180	184
	a F0♀ H	167	180		a F1 ♀ H	180	184		ab F2 ♀ H	180	184
	F0 ♂ M	184			b F1 ♂ M	180
B	a F0 ♀ B	180	184		a F1 ♀ B	180	184		ag F2 ♀ B	180	184
	a F0 ♀ H	167	180		a F1 ♀ H	167	184		ag F2 ♀ H	167	180
	F0 ♂ M	184			g F1 ♂ M	180
C	c F0 ♀ B	180	184		c F1 ♀ B	180	184		ca F2 ♀ B	180	184
	c F0 ♀ H	150	188		c F1 ♀ H	180	188		ca F2 ♀ H	167	180
	F0 ♂ M	180			a F1 ♂ M	167
D	c F0 ♀ B	180	184		c F1 ♀ B	180	184		cf F2 ♀ B	180	184
	c F0 ♀ H	150	188		c F1 ♀ H	150	180		cf F2 ♀ H	150	167
	F0 ♂ M	180			f F1 ♂ M	167
E	d F0 ♀ B	180	184		d F1 ♀ B	180	184		df F2 ♀ B	180	184
	d F0 ♀ H	180	180		d F1 ♀ H	180	180		df F2 ♀ H	167	180
	F0 ♂ M	180			f F1 ♂ M	167
F	e F0 ♀ B	180	184		e F1 ♀ B	180	184		ed F2 ♀ B	180	184
	e F0 ♀ H	159	180		e F1 ♀ H	159	167		ed F2 ♀ H	159	180
	F0 ♂ M	167			d F1 ♂ M	180
G	e F0 ♀ B	180	184		e F1 ♀ B	180	184		eg F2 ♀ B	180	184
	e F0 ♀ H	159	180		e F1 ♀ H	167	180		eg F2 ♀ H	150	167
	F0 ♂ M	167			c F1 ♂ M	150
H	e F0 ♀ B	180	184		e F1 ♀ B	180	184		eg F2 ♀ B	180	184
	e F0 ♀ H	159	180		e F1 ♀ H	167	180		eg F2 ♀ H	167	180
	F0 ♂ M	167			g F1 ♂ M	180
I	g F0 ♀ B	180	184		g F1 ♀ B	180	184		gc F2 ♀ B	180	184
	g F0 ♀ H	180	180		g F1 ♀ H	180	180		gc F2 ♀ H	180	188
	F0 ♂ M	180			c F1 ♂ M	188
J	g F0 ♀ B	180	184		g F1 ♀ B	180	184		gf F2 ♀ B	180	184
	g F0 ♀ H	180	180		g F1 ♀ H	180	180		gf F2 ♀ H	167	180
	F0 ♂ M	180			f F1 ♂ M	167
	F0	Alleles					F1	Alleles					F2	Alleles
	WF2H06	AL #1	AL #2	AL #3	AL #4		WF2H06	AL #1	AL #2	AL #3	AL #4		WF2H06	AL #1	AL #2	AL #3	AL #4
A	aF0 ♀ B	171	179	188	192		a F1 ♀ B	171	179	188	192		ab F2 ♀ B	171	179	188	192
	aF0♀ H	188	188				a F1 ♀ H	188	188				ab F2 ♀ H	188	188
	F0 ♂ M	188					b F1 ♂ M	188
B	aF0 ♀ B	171	179	188	192		a F1 ♀ B	171	179	188	192		ag F2 ♀ B	171	179	188	192
	aF0 ♀ H	188	188				a F1 ♀ H	188	188				ag F2 ♀ H	188	192
	F0 ♂ M	188					g F1 ♂ M	192
C	c F0 ♀ B	171	179	188	192		c F1 ♀ B	171	179	188	192		ca F2 ♀ B	171	179	188	192
	c F0 ♀ H	171	179				c F1 ♀ H	179	192				ca F2 ♀ H	179	188
	F0 ♂ M	192					a F1 ♂ M	188
D	c F0 ♀ B	171	179	188	192		c F1 ♀ B	171	179	188	192		cf F2 ♀ B	171	179	188	192
	c F0 ♀ H	171	179				c F1 ♀ H	179	192				cf F2 ♀ H	171	179
	F0 ♂ M	192					f F1 ♂ M	171
E	d F0 ♀ B	171	179	188	192		d F1 ♀ B	171	179	188	192		df F2 ♀ B	171	179	188	192
	d F0 ♀ H	171	188				d F1 ♀ H	188	188				df F2 ♀ H	179	188
	F0 ♂ M	188					f F1 ♂ M	179
F	e F0 ♀ B	171	179	188	192		e F1 ♀ B	171	179	188	192		ed F2 ♀ B	171	179	188	192
	e F0 ♀ H	171	179				e F1 ♀ H	171	179				ed F2 ♀ H	171	179
	F0 ♂ M	171					d F1 ♂ M	171
G	e F0 ♀ B	171	179	188	192		e F1 ♀ B	171	179	188	192		eg F2 ♀ B	171	179	188	192
	e F0 ♀ H	171	179				e F1 ♀ H	171	171				eg F2 ♀ H	171	171
	F0 ♂ M	171					c F1 ♂ M	171
H	e F0 ♀ B	171	179	188	192		e F1 ♀ B	171	179	188	192		eg F2 ♀ B	171	179	188	192
	e F0 ♀ H	171	179				e F1 ♀ H	171	171				eg F2 ♀ H	171	171
	F0 ♂ M	171					g F1 ♂ M	171
I	g F0 ♀ B	171	179	188	192		g F1 ♀ B	171	179	188	192		gc F2 ♀ B	171	179	188	192
	g F0 ♀ H	171	192				g F1 ♀ H	171	171				gc F2 ♀ H	171	171
	g F0 ♂ M	171					c F1 ♂ M	171
J	g F0 ♀ B	171	179	188	192		g F1 ♀ B	171	179	188	192		gf F2 ♀ B	171	179	188	192
	g F0 ♀ H	171	192				g F1 ♀ H	171	192				gf F2 ♀ H	179	192
	g F0 ♂ M	171					f F1 ♂ M	179
	F0	Alleles			F1	Alleles			F2	Alleles
	WF1B11	AL #1	AL #2		WF1B11	AL #1	AL #2		WF1B11	AL #1	AL #2
A	a F0 ♀ B	153	163		a F1 ♀ B	153	163		ab F2 ♀ B	153	163
	a F0♀ H	147	153		a F1 ♀ H	147	153		ab F2 ♀ H	153	153
	F0 ♂ M	147			b F1 ♂ M	153
B	a F0 ♀ B	153	163		a F1 ♀ B	153	163		ag F2 ♀ B	153	163
	a F0 ♀ H	147	153		a F1 ♀ H	147	147		ag F2 ♀ H	147	153
	F0 ♂ M	147			g F1 ♂ M	153
C	c F0 ♀ B	153	163		c F1 ♀ B	153	163		ca F2 ♀ B	153	163
	c F0 ♀ H	147	153		c F1 ♀ H	153	153		ca F2 ♀ H	147	153
	F0 ♂ M	153			a F1 ♂ M	147
D	c F0 ♀ B	153	163		c F1 ♀ B	153	163		cf F2 ♀ B	153	163
	c F0 ♀ H	147	153		c F1 ♀ H	147	153		cf F2 ♀ H	147	153
	F0 ♂ M	153			f F1 ♂ M	153
E	d F0 ♀ B	153	163		d F1 ♀ B	153	163		df F2 ♀ B	153	163
	d F0 ♀ H	147	153		d F1 ♀ H	147	153		df F2 ♀ H	147	153
	F0 ♂ M	153			f F1 ♂ M	153
F	e F0 ♀ B	153	163		e F1 ♀ B	153	163		ed F2 ♀ B	153	163
	e F0 ♀ H	153	153		e F1 ♀ H	153	153		ed F2 ♀ H	147	153
	F0 ♂ M	153			d F1 ♂ M	147
G	e F0 ♀ B	153	163		e F1 ♀ B	153	163		eg F2 ♀ B	153	163
	e F0 ♀ H	153	153		e F1 ♀ H	153	153		eg F2 ♀ H	153	153
	F0 ♂ M	153			c F1 ♂ M	153
H	e F0 ♀ B	153	163		e F1 ♀ B	153	163		eg F2 ♀ B	153	163
	e F0 ♀ H	153	153		e F1 ♀ H	153	153		eg F2 ♀ H	153	153
	F0 ♂ M	153			g F1 ♂ M	153
I	g F0 ♀ B	153	163		g F1 ♀ B	153	163		gc F2 ♀ B	153	163
	g F0 ♀ H	147	153		g F1 ♀ H	147	147		gc F2 ♀ H	147	153
	F0 ♂ M	147			c F1 ♂ M	153
J	g F0 ♀ B	153	163		g F1 ♀ B	153	163		gf F2 ♀ B	153	163
	g F0 ♀ H	147	153		g F1 ♀ H	147	153		gf F2 ♀ H	153	153
	F0 ♂ M	147			f F1 ♂ M	153
	F0	Alleles			F1	Alleles			F2	Alleles
	WF1D04	AL #1	AL #2		WF1D04	AL #1	AL #2		WF1D04	AL #1	AL #2
A	a F0 ♀ B	157			a F1 ♀ B	157			ab F2 ♀ B	157
	a F0♀ H	157	157		a F1 ♀ H	157	157		ab F2 ♀ H	140	157
	F0 ♂ M	157			b F1 ♂ M	140
B	a F0 ♀ B	157			a F1 ♀ B	157			ag F2 ♀ B	157
	a F0 ♀ H	157	157		a F1 ♀ H	157	157		ag F2 ♀ H	157	157
	F0 ♂ M	157			g F1 ♂ M	157
C	c F0 ♀ B	157			c F1 ♀ B	157			ca F2 ♀ B	157
	c F0 ♀ H	157	157		c F1 ♀ H	140	157		ca F2 ♀ H	157	157
	F0 ♂ M	140			a F1 ♂ M	157
D	c F0 ♀ B	157			c F1 ♀ B	157			cf F2 ♀ B	157
	c F0 ♀ H	157	157		c F1 ♀ H	140	157		cf F2 ♀ H	157	157
	F0 ♂ M	140			f F1 ♂ M	157
E	d F0 ♀ B	157			d F1 ♀ B	157			df F2 ♀ B	157
	d F0 ♀ H	157	157		d F1 ♀ H	157	168		df F2 ♀ H	157	168
	F0 ♂ M	168			f F1 ♂ M	157
F	e F0 ♀ B	157			e F1 ♀ B	157			ed F2 ♀ B	157
	e F0 ♀ H	140	157		e F1 ♀ H	140	157		ed F2 ♀ H	157	157
	F0 ♂ M	140			d F1 ♂ M	157
G	e F0 ♀ B	157			e F1 ♀ B	157			eg F2 ♀ B	157
	e F0 ♀ H	140	157		e F1 ♀ H	140	157		eg F2 ♀ H	157	157
	F0 ♂ M	140			c F1 ♂ M	157
H	e F0 ♀ B	157			e F1 ♀ B	157			eg F2 ♀ B	157
	e F0 ♀ H	140	157		e F1 ♀ H	140	157		eg F2 ♀ H	157	157
	F0 ♂ M	140			g F1 ♂ M	157
I	g F0 ♀ B	157			g F1 ♀ B	157			gc F2 ♀ B	157
	g F0 ♀ H	140	157		g F1 ♀ H	140	157		gc F2 ♀ H	140	157
	F0 ♂ M	157			c F1 ♂ M	157
J	g F0 ♀ B	157			g F1 ♀ B	157			gf F2 ♀ B	157
	g F0 ♀ H	140	157		g F1 ♀ H	140	157		gf F2 ♀ H	157	157
	F0 ♂ M	157			f F1 ♂ M	157
	F0	Alleles			F1	Alleles			F2	Alleles
	WF2E11	AL #1	AL #2		WF2E11	AL #1	AL #2		WF2E11	AL #1	AL #2
A	a F0 ♀ B	264			a F1 ♀ B	264			ab F2 ♀ B	264
	a F0♀ H	256	260		a F1 ♀ H	256	264		ab F2 ♀ H	256	264
	F0 ♂ M	264			b F1 ♂ M	264
B	a F0 ♀ B	264			a F1 ♀ B	264			ag F2 ♀ B	264
	a F0 ♀ H	256	260		a F1 ♀ H	260	264		ag F2 ♀ H	248	260
	F0 ♂ M	264			g F1 ♂ M	248
C	c F0 ♀ B	264			c F1 ♀ B	264			ca F2 ♀ B	264
	c F0 ♀ H	264	264		c F1 ♀ H	256	264		ca F2 ♀ H	256	260
	F0 ♂ M	256			a F1 ♂ M	260
D	c F0 ♀ B	264			c F1 ♀ B	264			cf F2 ♀ B	264
	c F0 ♀ H	264	264		c F1 ♀ H	256	264		cf F2 ♀ H	260	264
	F0 ♂ M	256			f F1 ♂ M	260
E	d F0 ♀ B	264			d F1 ♀ B	264			df F2 ♀ B	264
	d F0 ♀ H	264	264		d F1 ♀ H	264	264		df F2 ♀ H	260	264
	F0 ♂ M	264			f F1 ♂ M	260
F	e F0 ♀ B	264			e F1 ♀ B	264			ed F2 ♀ B	264
	e F0 ♀ H	260	264		e F1 ♀ H	260	264		ed F2 ♀ H	260	264
	F0 ♂ M	260			d F1 ♂ M	264
G	e F0 ♀ B	264			e F1 ♀ B	264			eg F2 ♀ B	264
	e F0 ♀ H	260	264		e F1 ♀ H	260	260		eg F2 ♀ H	260	264
	F0 ♂ M	260			c F1 ♂ M	264
H	e F0 ♀ B	264			e F1 ♀ B	264			eg F2 ♀ B	264
	e F0 ♀ H	260	264		e F1 ♀ H	260	264		eg F2 ♀ H	248	260
	F0 ♂ M	260			g F1 ♂ M	248
I	g F0 ♀ B	264			g F1 ♀ B	264			gc F2 ♀ B	264
	g F0 ♀ H	248	264		g F1 ♀ H	264	264		gc F2 ♀ H	264	264
	F0 ♂ M	264			c F1 ♂ M	264
J	g F0 ♀ B	264			g F1 ♀ B	264			gf F2 ♀ B	264
	g F0 ♀ H	248	264		g F1 ♀ H	248	264		gf F2 ♀ H	248	260
	F0 ♂ M	264			f F1 ♂ M	260
Data S2 Microsatellite profiles in ten cross experiments (A-J) over three generations (F0, F1, F2) for five microsatellite markers (Related to Figure 2).
B and H denotes bacteriocytes and heads from the same female adult whitefly, respectively. M denotes heads from the male adult whitefly.
The minor peaks ahead of the main peak indicated contamination by other body of insects during dissection or stutter, so they are omitted.
